# Supplementary material for: Systematic high-content genome-wide RNAi screens of endothelial cell migration and morphology
Source: Sci Data. 2017 Mar 1;4:170009. doi: 10.1038/sdata.2017.9 (PMC5332011; doi:10.1038/sdata.2017.9)
Supplement: Supplementary file 1 [file sdata20179-isa1.zip]

Archive with 4 entries (4 files):
- i_Investigation.txt
- s_study_Stacker.txt
- a_screen_Stacker.txt
- a_imaging_Stacker.txt
