# Supplementary material for: Systematic high-content genome-wide RNAi screens of endothelial cell migration and morphology
Source: Sci Data. 2017 Mar 1;4:170009. doi: 10.1038/sdata.2017.9 (PMC5332011; doi:10.1038/sdata.2017.9)
Supplement: Supplementary file 1 [file sdata20179-isa1.zip › i_Investigation.txt]

# Investigation File generated for Scientific Data with Investigation File Authoring Tool version 0.1.0 on 05/01/2017 - This metadata file is CC0
ONTOLOGY SOURCE REFERENCE
Term Source Name	NCBITAXON	UBERON	BAO	OBI	CLO	GO	ERO
Term Source File	http://data.bioontology.org/ontologies/NCBITAXON	http://data.bioontology.org/ontologies/UBERON	http://data.bioontology.org/ontologies/BAO	http://data.bioontology.org/ontologies/OBI	http://data.bioontology.org/ontologies/CLO	http://data.bioontology.org/ontologies/GO	http://data.bioontology.org/ontologies/ERO
Term Source Version	2016AA	releases/2014-06-15	2.0	2014-08-18	2.1.83	releases/2014-08-30	2013-08-02
Term Source Description	National Center for Biotechnology Information (NCBI) Organismal Classification	Uber Anatomy Ontology	BioAssay Ontology	Ontology for Biomedical Investigations	Cell Line Ontology	Gene Ontology	Eagle-I Research Resource Ontology
INVESTIGATION
Investigation Identifier
Investigation Title
Investigation Description
Investigation Submission Date
Investigation Public Release Date
INVESTIGATION PUBLICATIONS
Investigation PubMed ID
Investigation Publication DOI
Investigation Publication Author List
Investigation Publication Title
Investigation Publication Status
Investigation Publication Status Term Accession Number
Investigation Publication Status Term Source REF
INVESTIGATION CONTACTS
Investigation Person Last Name
Investigation Person Mid Initials
Investigation Person First Name
Investigation Person Address
Investigation Person Phone
Investigation Person Fax
Investigation Person Email
Investigation Person Affiliation
Investigation Person Roles
Investigation Person Roles Term Accession Number
Investigation Person Roles Term Source REF
STUDY
Study Identifier	10.1038/sdata.2017.9
Study Title	Systematic high-content genome-wide RNAi screens of endothelial cell migration and morphology
Study Submission Date	18/07/2016
Study Public Release Date	01/03/2017
Study Description	http://www.nature.com/articles/sdata20179#abstract
Study File Name	s_study_Stacker.txt
Comment[Subject Keywords]	///;///;//;///
Comment[Manuscript Licence]	CC BY-4.0
Comment[Experimental Metadata Licence]	CC0
Comment[Supplementary Information File Name]		Supplementary Information
Comment[Supplementary Information File Type]	x-zip-compressed	pdf
Comment[Supplementary Information File URL]	http://www.nature.com/articles/sdata20179#supplementary-information	http://www.nature.com/articles/sdata20179#supplementary-information
Comment[Data Repository]	NCBI PubChem BioAssay;NCBI PubChem BioAssay;NCBI PubChem BioAssay;NCBI PubChem BioAssay;figshare;figshare
Comment[Data Record Accession]	AID: 1159617;AID: 1159618;AID: 1159579;AID: 1159578;doi:10.6084/m9.figshare.3980184;doi:10.6084/m9.figshare.c.3150637
Comment[Data Record URI]	https://pubchem.ncbi.nlm.nih.gov/bioassay/1159617;https://pubchem.ncbi.nlm.nih.gov/bioassay/1159618;https://pubchem.ncbi.nlm.nih.gov/bioassay/1159579;https://pubchem.ncbi.nlm.nih.gov/bioassay/1159578;http://dx.doi.org/10.6084/m9.figshare.3980184;http://dx.doi.org/10.6084/m9.figshare.c.3150637
STUDY DESIGN DESCRIPTORS
Study Design Type	screening campaign	cell type comparison design
Study Design Type Term Accession Number	BAO:0000178	OBI:0001411
Study Design Type Term Source REF	BAO	OBI
STUDY PUBLICATIONS
Study PubMed ID	""
Study Publication DOI	doi:10.1038/ncb1762
Study Publication Author List	""
Study Publication Title	""
Study Publication Status	published
Study Publication Status Term Accession Number	
Study Publication Status Term Source REF	
STUDY FACTORS
Study Factor Name	endothelial cell origin
Study Factor Type	cell type
Study Factor Type Term Accession Number	CL:0000000
Study Factor Type Term Source REF	CLO
STUDY ASSAYS
Study Assay Measurement Type	endothelial cell migration	endothelial cell migration
Study Assay Measurement Type Term Accession Number	GO:0043542	GO:0043542
Study Assay Measurement Type Term Source REF	GO	GO
Study Assay Technology Type	RNAi screening	imaging assay
Study Assay Technology Type Term Accession Number	ERO:0001688	OBI:0000185
Study Assay Technology Type Term Source REF	ERO	OBI
Study Assay Technology Platform	""	""
Study Assay File Name	a_screen_Stacker.txt	a_imaging_Stacker.txt
STUDY PROTOCOLS
Study Protocol Name	Cell lines	High throughput RNA interference screening	Morphology image analysis	High content imaging of cell migration
Study Protocol Type	selection	RNAi screening	information processor function	imaging assay
Study Protocol Type Term Accession Number	OBI:0001928	ERO:0001688	OBI:0000392	OBI:0000185
Study Protocol Type Term Source REF	OBI	ERO	OBI	OBI
Study Protocol Description				
Study Protocol URI	""	""	""	""
Study Protocol Version				
Study Protocol Parameters Name	""	""	""	""
Study Protocol Parameters Name Term Accession Number	""	""	""	""
Study Protocol Parameters Name Term Source REF	""	""	""	""
Study Protocol Components Name	""	""	""	""
Study Protocol Components Type	""	""	""	""
Study Protocol Components Type Term Accession Number	""	""	""	""
Study Protocol Components Type Term Source REF	""	""	""	""
STUDY CONTACTS
Study Person Last Name	Williams	Gould	Nowell	Karnezis	Achen	Simpson	Stacker
Study Person First Name	Steven P.	Cathryn M.	Cameron J.	Tara	Marc G.	Kaylene J.	Steven A.
Study Person Mid Initials							
Study Person Email	""	""	""	""	""	""	steven.stacker@petermac.org
Study Person Phone							
Study Person Fax							
Study Person Address							
Study Person Affiliation	Tumour Angiogenesis Program, Peter MacCallum Cancer Centre, 305 Grattan St, Melbourne, Victoria 3000, Australia	Victorian Centre for Functional Genomics, Peter MacCallum Cancer Centre, 305 Grattan St, Melbourne, Victoria 3000, Australia	Ludwig Institute for Cancer Research, Royal Melbourne Hospital, Parkville, Victoria 3050, Australia	Tumour Angiogenesis Program, Peter MacCallum Cancer Centre, 305 Grattan St, Melbourne, Victoria 3000, Australia	Tumour Angiogenesis Program, Peter MacCallum Cancer Centre, 305 Grattan St, Melbourne, Victoria 3000, Australia	Victorian Centre for Functional Genomics, Peter MacCallum Cancer Centre, 305 Grattan St, Melbourne, Victoria 3000, Australia	Tumour Angiogenesis Program, Peter MacCallum Cancer Centre, 305 Grattan St, Melbourne, Victoria 3000, Australia
Study Person Roles							
Study Person Roles Term Accession Number							
Study Person Roles Term Source REF							
Comment[Study Person ORCID]	0000-0002-9382-4337						
Comment[Funder]							
Comment[FundRef ID]							
Comment[Funder Term Source REF]							
Comment[Grant Identifier]							
