# Supplementary material for: Systematic high-content genome-wide RNAi screens of endothelial cell migration and morphology
Source: Sci Data. 2017 Mar 1;4:170009. doi: 10.1038/sdata.2017.9 (PMC5332011; doi:10.1038/sdata.2017.9)
Supplement: Supplementary file 1 [file sdata20179-isa1.zip › s_study_Stacker.txt]

Source Name	Characteristics[organism]	Term Source REF	Term Accession Number	Characteristics[organism part]	Term Source REF	Term Accession Number	Protocol REF	Sample Name	Factor Value[endothelial cell origin]
single donor, number CC2812	Homo sapiens	NCBITAXON		dermis microvascular lymphatic vessel endothelial cell	UBERON	CL:2000041	Cell lines	HDLEC	lymph vessel
single donor, number CC2813	Homo sapiens	NCBITAXON		dermis blood vessel endothelial cell	UBERON	CL:2000010	Cell lines	HMBEC	blood vessel
