# Supplementary material for: Systematic high-content genome-wide RNAi screens of endothelial cell migration and morphology
Source: Sci Data. 2017 Mar 1;4:170009. doi: 10.1038/sdata.2017.9 (PMC5332011; doi:10.1038/sdata.2017.9)
Supplement: Supplementary file 1 [file sdata20179-isa1.zip › a_screen_Stacker.txt]

Sample Name	Protocol REF	Comment[screen]	Assay Name	Raw Data File	Comment[Data Repository]	Comment[Data Record Accession]	Comment[Data Record URI]	Protocol REF	Comment[screen]	Derived Data File	Comment[Data Repository]	Comment[Data Record Accession]	Comment[Data Record URI]	Protocol REF	Comment[screen]	Derived Data File	Comment[Data Repository]	Comment[Data Record Accession]	Comment[Data Record URI]	Protocol REF	Derived Data File	Comment[Data Repository]	Comment[Data Record Accession]	Comment[Data Record URI]	Factor Value[endothelial cell origin]
HDLEC	High throughput RNA interference screening	primary screen	HDLEC	AID: 1159578	NCBI PubChem BioAssay	AID: 1159578	https://pubchem.ncbi.nlm.nih.gov/bioassay/1159578	High throughput RNA interference screening	secondary screen	AID: 1159579	NCBI PubChem BioAssay	AID: 1159579	https://pubchem.ncbi.nlm.nih.gov/bioassay/1159579	High throughput RNA interference screening	tertiary screen	AID: 1159618	NCBI PubChem BioAssay	AID: 1159618	https://pubchem.ncbi.nlm.nih.gov/bioassay/1159618	Morphology image analysis	AID: 1159617	NCBI PubChem BioAssay	AID: 1159617	https://pubchem.ncbi.nlm.nih.gov/bioassay/1159617	lymph vessel
HMBEC	High throughput RNA interference screening	primary screen	HMBEC	AID: 1159578	NCBI PubChem BioAssay	AID: 1159578	https://pubchem.ncbi.nlm.nih.gov/bioassay/1159578	High throughput RNA interference screening	secondary screen	AID: 1159579	NCBI PubChem BioAssay	AID: 1159579	https://pubchem.ncbi.nlm.nih.gov/bioassay/1159579	High throughput RNA interference screening	tertiary screen	AID: 1159618	NCBI PubChem BioAssay	AID: 1159618	https://pubchem.ncbi.nlm.nih.gov/bioassay/1159618	Morphology image analysis	AID: 1159617	NCBI PubChem BioAssay	AID: 1159617	https://pubchem.ncbi.nlm.nih.gov/bioassay/1159617	blood vessel
