# Supplementary material for: Systematic high-content genome-wide RNAi screens of endothelial cell migration and morphology
Source: Sci Data. 2017 Mar 1;4:170009. doi: 10.1038/sdata.2017.9 (PMC5332011; doi:10.1038/sdata.2017.9)
Supplement: Supplementary file 1 [file sdata20179-isa1.zip › a_imaging_Stacker.txt]

Sample Name	Protocol REF	Assay Name	Raw Data File	Comment[Data Repository]	Comment[Data Record Accession]	Comment[Data Record URI]	Factor Value[endothelial cell origin]
HDLEC	High content imaging of cell migration	HDLEC_primary screen	doi:10.6084/m9.figshare.3980184	figshare	doi:10.6084/m9.figshare.3980184	http://dx.doi.org/10.6084/m9.figshare.3980184	lymph vessel
HMBEC	High content imaging of cell migration	HMBEC_primary screen	doi:10.6084/m9.figshare.3980184	figshare	doi:10.6084/m9.figshare.3980184	http://dx.doi.org/10.6084/m9.figshare.3980184	blood vessel
HDLEC	High content imaging of cell migration	HDLEC_migrating cells	doi:10.6084/m9.figshare.c.3150637	figshare	doi:10.6084/m9.figshare.c.3150637	http://dx.doi.org/10.6084/m9.figshare.c.3150637	lymph vessel
HMBEC	High content imaging of cell migration	HMBEC_migrating cells	doi:10.6084/m9.figshare.c.3150637	figshare	doi:10.6084/m9.figshare.c.3150637	http://dx.doi.org/10.6084/m9.figshare.c.3150637	blood vessel
